# Supplementary material for: Microrobotic swarms for selective embolization
Source: Sci Adv. 2022 Jul 20;8(29):eabm5752. doi: 10.1126/sciadv.abm5752 (PMC9299543; doi:10.1126/sciadv.abm5752)
Supplement: Supplementary file 2 — Movies S1 to S5 [file sciadv.abm5752_movies_s1_to_s5.zip]

Archive with 5 entries (5 files):
- sciadv.abm5752_movie_s1.mp4
- sciadv.abm5752_movie_s2.mp4
- sciadv.abm5752_movie_s3.mp4
- sciadv.abm5752_movie_s4.mp4
- sciadv.abm5752_movie_s5.mp4
